# Supplementary material for: MOB2 suppresses GBM cell migration and invasion via regulation of FAK/Akt and cAMP/PKA signaling
Source: Cell Death Dis. 2020 Apr 14;11(4):230. doi: 10.1038/s41419-020-2381-8 (PMC7156523; doi:10.1038/s41419-020-2381-8)
Supplement: Supplementary file 6 — Supplementary Table 1. The clinicopathological characteristics of the samples [file 41419_2020_2381_MOESM6_ESM.xls]

## Sheet: Sheet1
Supplementary table 1. The clinicopathological characteristics of the samples
Serial no. Name	WHO grade	pathology no.	pathological feature
1	II	D0099790	diffuse glioma; GFAP(+), Oligo-2(+), IDH-1(+), ARTX(+), NeuN(-), p53(-), Ki67 index = 10%
2	II	D0108102	diffuse glioma; GFAP(+), Oligo-2(+), IDH-1(-), ARTX(-), MGMT(-), p53(-), Ki67 index = 10-20%
3	II	D0110293	diffuse glioma; GFAP(+), Oligo-2(+), IDH-1(++), ARTX(+), NeuN(-), p53(+), Ki67 index = 5-10%
4	II	D23314	oligodendroglioma; GFAP(+), Oligo-2(+), IDH-1(+), NeuN(-), p53(-), Ki67 index = 15%
5	II	D27622	oligodendrocytoma; GFAP(+), Oligo-2(+), IDH-1(+), CD34 blood vessels(+), NeuN showing residual neurons, Syn(-), Ki-67 index = 5-7%
6	II	D31425	oligodendrocytoma; GFAP(+), Oligo-2(+), IDH-1(+), NeuN(-), Ki67 index = 10%
7	II	D36568	oligodendrocytoma; GFAP(+), Oligo-2(+), IDH-1(+), NeuN(-), Ki67 index = 5%
8	II	D39717	oligodendrocytoma; GFAP(+), Oligo-2(+), IDH-1(+), NeuN(-), S-100(+), Ki67 index = 10%
9	II	D39831	oligodendrocytoma; GFAP(+), Oligo-2(++), IDH-1(+), NeuN(-), p53(+), Ki67 index = 10%
10	II	D40056	astrocytoma; GFAP(+), Oligo-2(+), IDH-1(-), NeuN(-), p53(-), Ki67 index = 40%
11	II	D44416	astrocytoma; GFAP(+), Oligo-2(+), IDH-1(+), p53(+), NeuN(-), Syn(-), CD34(-), Ki67 index = 10%
12	II	D46450	oligodendroglioma; GFAP(-), Oligo-2(+), IDH-1(+), NeuN(-), p53(-), S-100(+), Syn(+), NF(+), Ki67 index = 25%
13	II	D52710	diffuse glioma; GFAP(+), Oligo-2(+), IDH-1(+), NeuN(-), S-100(+), Ki67 index = 5-10%
14	II	D58413	glial cell hyperplasia, no obvious atypia; GFAP(+), Oligo-2(+), IDH-1(-), p53(+), NeuN(+), Ki67 index = 8%
15	II	D52708	oligodendroglioma; GFAP(+), Oligo-2(+), IDH-1(-), NeuN(-), S-100(+), Ki67 index = 15%
16	II	D62923	oligodendroglioma; GFAP(-), Oligo-2(+), IDH-1(+), p53(-), CD34 blood vessels(+), Ki67 index = 2%
17	IV	D0100709	glioblastoma; GFAP(±), Oligo-2(+), IDH-1(-), ARTX(+), NeuN(-), p53(+), Ki67 index = 10%
18	IV	D23907	high-grade glioma; AE1/AE3(-), Vim(+), focal EMA(+), GFAP(+), Oligo-2(+), S-100(+), IDH-1(-), Ki-67 index = 30-50%
19	IV	D26990	glioblastoma
20	IV	D28334	glioblastoma; GFAP(+), Oligo-2(+), IDH-1(+), ARTX(+), NeuN(-), Syn(-), CgA(-), S-100(+), TTF-1(-), CD20(-), CD3(-), CD34(-), Ki67 index = 50%
21	IV	D35363	glioblastoma; GFAP(+), Oligo-2(+), IDH-1(±), NeuN(-), p53(+), Vimentin(+), AE1/AE3(-), Ki-67 index = 40-50%
22	IV	D46251	glioblastoma; GFAP(+), Oligo-2(+), IDH-1(±), NeuN(-), Vimentin(+), AE1/AE3(-), Ki-67 index = 25%
23	IV	D51766	glioblastoma; GFAP(+), IDH-1(-), NeuN showing residual neurons, p53(+), Vim(+), S-100(+), CD34 blood vessels(+), MGMT(-), Ki-67 index = 50%
24	IV	D53909	glioblastoma; GFAP(+), IDH-1(-), NeuN(-), Vim(+), CD56(+), c-myc(+), MGMT(+), p53(+), CD34(-), Ki-67 index = 30%
25	IV	D65713	glioblastoma; GFAP(+), Oligo-2(+), IDH-1(-), p53(+), CD56(+), MGMT部(+), NeuN(-), Ki-67 index = 25%
26	IV	D62244	glioblastoma; the tumor was composed of short spindle cells, abundant in cells, with obvious atypia, patchy necrosis, hemorrhage, and irregular vascular hyperplasia
27	IV	D68018	glioblastoma; GFAP(+), Oligo-2部分(+), IDH-1(-), NeuN(-), p53(+), ATRX(+), EMA(+), Ki-67 index = 25%
28	IV	D73475	glioblastoma; GFAP(+), Oligo-2(+), IDH-1(-), CD34(-), Vim(+), AE1/AE3(-), Ki-67 index = 50%
29	IV	D74683	glioblastoma; GFAP(++), Oligo-2(+), IDH-1(-), NeuN(-), p53(+), Vim(+), ATRX(+), AE1/AE3(-), Ki-67 index = 30%
30	IV	D77217	glioblastoma; GFAP(-), NeuN(+), Syn(+), Vim(-), AE1/AE3(-), Ki-67 index = 90%
31	IV	D77456	glioblastoma; GFAP(+), Oligo-2(+), IDH-1(-), p53(+), Vim(+), Ki-67 index = 30-40%
32	IV	D77847	glioblastoma; tumor cells are diverse, with large, oval nuclei, prominent nucleoli, granular chromatin, and visible mitosis
33	IV	D80424	glioblastoma; GFAP(+), Oligo-2(+), IDH-1(-), NeuN(-), p53(+), ATRX(+), Ki-67指数70%
34	IV	D82290	glioblastoma; GFAP(+),Oligo-2(+), IDH-1(-), p53部分(+), NeuNshowing residual neurons, ATRX(+), Ki-67 index =50%
35	IV	D85566	glioblastoma; atypical, scattered in the giant cells of a polynuclear tumor with necrosis
