# Supplementary material for: MOB2 suppresses GBM cell migration and invasion via regulation of FAK/Akt and cAMP/PKA signaling
Source: Cell Death Dis. 2020 Apr 14;11(4):230. doi: 10.1038/s41419-020-2381-8 (PMC7156523; doi:10.1038/s41419-020-2381-8)
Supplement: Supplementary file 7 — Supplementary Table 2. Gene set enrichment analysis of MOB2-regulated genes in LN-229 cells [file 41419_2020_2381_MOESM7_ESM.xls]

## Sheet: MOB2_229vsCON_229_deg_all
Supplementary table 2. Gene set enrichment analysis of MOB2-regulated genes in LN-229 cells
gene_id	MOB2_229	CON_229	log2FoldChange	pvalue	padj	gene_name	gene_chr	gene_start	gene_end	gene_strand	gene_length	gene_biotype	gene_description
ENSG00000163395	1599.26	6.18543	7.98617	5.38803e-36	1.36694e-31	IGFN1	1	201190825	201228952	+	12116	protein_coding	immunoglobulin-like and fibronectin type III domain containing 1 [Source:HGNC Symbol;Acc:HGNC:24607]
ENSG00000133169	701.615	1.38778e-17	12.4554	3.77429e-33	4.78769e-29	BEX1	X	103062651	103064240	-	864	protein_coding	brain expressed X-linked 1 [Source:HGNC Symbol;Acc:HGNC:1036]
ENSG00000170412	613.306	1.0331	9.05235	2.16722e-30	1.83274e-26	GPRC5C	17	74424851	74451653	+	8005	protein_coding	G protein-coupled receptor class C group 5 member C [Source:HGNC Symbol;Acc:HGNC:13309]
ENSG00000176788	678.325	7.2159	6.53066	1.74082e-26	1.10411e-22	BASP1	5	17065598	17276843	+	2217	protein_coding	brain abundant membrane attached signal protein 1 [Source:HGNC Symbol;Acc:HGNC:957]
ENSG00000125398	427.955	3.09402	7.05631	9.65959e-25	4.90128e-21	SOX9	17	72121020	72126420	+	3935	protein_coding	SRY-box 9 [Source:HGNC Symbol;Acc:HGNC:11204]
ENSG00000143850	276.569	1.38778e-17	11.1128	7.44822e-24	3.14936e-20	PLEKHA6	1	204218851	204377665	-	8251	protein_coding	pleckstrin homology domain containing A6 [Source:HGNC Symbol;Acc:HGNC:17053]
ENSG00000155269	262.983	1.38778e-17	11.0402	2.33097e-23	8.44809e-20	GPR78	4	8558725	8619761	+	8362	protein_coding	G protein-coupled receptor 78 [Source:HGNC Symbol;Acc:HGNC:4528]
ENSG00000272398	328.001	3.09402	6.67268	3.76577e-22	1.19422e-18	CD24	6	106969831	106975627	-	3097	protein_coding	CD24 molecule [Source:HGNC Symbol;Acc:HGNC:1645]
ENSG00000122861	280.45	3.09402	6.44682	1.11199e-20	3.13458e-17	PLAU	10	73909177	73917497	+	2950	protein_coding	plasminogen activator, urokinase [Source:HGNC Symbol;Acc:HGNC:9052]
ENSG00000151067	257.16	3.09402	6.3218	7.60799e-20	1.93015e-16	CACNA1C	12	1970786	2697950	+	19103	protein_coding	calcium voltage-gated channel subunit alpha1 C [Source:HGNC Symbol;Acc:HGNC:1390]
ENSG00000145934	171.763	1.38778e-17	10.426	1.97352e-19	4.55165e-16	TENM2	5	167284799	168264157	+	11042	protein_coding	teneurin transmembrane protein 2 [Source:HGNC Symbol;Acc:HGNC:29943]
ENSG00000162591	445.423	13.3987	5.0423	5.7851e-19	1.22307e-15	MEGF6	1	3489920	3611495	-	7039	protein_coding	multiple EGF like domains 6 [Source:HGNC Symbol;Acc:HGNC:3232]
ENSG00000159167	1098.52	53.5873	4.3544	2.12418e-18	4.14541e-15	STC1	8	23841915	23854807	-	4149	protein_coding	stanniocalcin 1 [Source:HGNC Symbol;Acc:HGNC:11373]
ENSG00000196581	255.219	6.18543	5.33918	1.1214e-17	2.03214e-14	AJAP1	1	4654732	4792534	+	12405	protein_coding	adherens junctions associated protein 1 [Source:HGNC Symbol;Acc:HGNC:30801]
ENSG00000008394	970.423	60.8006	3.99374	2.85039e-16	4.75583e-13	MGST1	12	16347142	16609259	+	7440	protein_coding	microsomal glutathione S-transferase 1 [Source:HGNC Symbol;Acc:HGNC:7061]
ENSG00000130702	2023.33	140.147	3.85055	2.99934e-16	4.75583e-13	LAMA5	20	62307955	62367312	-	14291	protein_coding	laminin subunit alpha 5 [Source:HGNC Symbol;Acc:HGNC:6485]
ENSG00000103241	245.515	8.24637	4.8754	3.43685e-16	5.129e-13	FOXF1	16	86510527	86515418	+	3516	protein_coding	forkhead box F1 [Source:HGNC Symbol;Acc:HGNC:3809]
ENSG00000187094	126.153	1.0331	6.77207	1.88275e-15	2.64438e-12	CCK	3	42257825	42266207	-	2085	protein_coding	cholecystokinin [Source:HGNC Symbol;Acc:HGNC:1569]
ENSG00000205426	664.739	43.2825	3.93713	1.98042e-15	2.64438e-12	KRT81	12	52285913	52291534	-	1929	protein_coding	keratin 81 [Source:HGNC Symbol;Acc:HGNC:6458]
ENSG00000069011	283.362	12.3683	4.50437	3.20593e-15	4.06673e-12	PITX1	5	135027735	135034813	-	3511	protein_coding	paired like homeodomain 1 [Source:HGNC Symbol;Acc:HGNC:9004]
ENSG00000109625	103.833	1.38778e-17	9.70054	3.76863e-15	4.55287e-12	CPZ	4	8592660	8619759	+	3447	protein_coding	carboxypeptidase Z [Source:HGNC Symbol;Acc:HGNC:2333]
ENSG00000227234	88.3062	1.38778e-17	9.46717	6.32411e-14	7.29284e-11	SPANXB1	X	141002591	141003706	+	469	protein_coding	SPANX family member B1 [Source:HGNC Symbol;Acc:HGNC:14329]
ENSG00000134516	273.658	15.4597	4.13508	7.97248e-14	8.794e-11	DOCK2	5	169637247	170083382	+	12890	protein_coding	dedicator of cytokinesis 2 [Source:HGNC Symbol;Acc:HGNC:2988]
ENSG00000149596	127.123	3.09402	5.3061	1.08919e-13	1.15137e-10	JPH2	20	44111695	44187578	-	5943	protein_coding	junctophilin 2 [Source:HGNC Symbol;Acc:HGNC:14202]
ENSG00000115919	110.626	2.06357	5.66298	1.93739e-13	1.96607e-10	KYNU	2	142877498	143055832	+	17600	protein_coding	kynureninase [Source:HGNC Symbol;Acc:HGNC:6469]
ENSG00000144583	138.768	5.15496	4.71805	4.87783e-13	4.6834e-10	2019-03-04	2	216257865	216372027	-	4447	protein_coding	membrane associated ring-CH-type finger 4 [Source:HGNC Symbol;Acc:HGNC:29269]
ENSG00000114812	93.1584	1.0331	6.33517	4.9843e-13	4.6834e-10	VIPR1	3	42489299	42537573	+	7384	protein_coding	vasoactive intestinal peptide receptor 1 [Source:HGNC Symbol;Acc:HGNC:12694]
ENSG00000149968	121.301	4.12449	4.83757	1.20483e-12	1.09166e-09	MMP3	11	102835801	102843803	-	2048	protein_coding	matrix metallopeptidase 3 [Source:HGNC Symbol;Acc:HGNC:7173]
ENSG00000204262	501.707	46.374	3.43202	2.5527e-12	2.23317e-09	COL5A2	2	189031896	189179879	-	7156	protein_coding	collagen type V alpha 2 chain [Source:HGNC Symbol;Acc:HGNC:2210]
ENSG00000154545	141.68	7.2159	4.27234	4.43611e-12	3.7168e-09	MAGED4	X	52184823	52192268	+	4809	protein_coding	MAGE family member D4 [Source:HGNC Symbol;Acc:HGNC:23793]
ENSG00000130600	4.8496	123.66	-4.63636	4.54162e-12	3.7168e-09	H19	11	1995163	2001470	-	2825	processed_transcript	H19, imprinted maternally expressed transcript (non-protein coding) [Source:HGNC Symbol;Acc:HGNC:4713]
ENSG00000124882	127.123	6.18543	4.33439	9.7066e-12	7.69551e-09	EREG	4	74365143	74388751	+	5717	protein_coding	epiregulin [Source:HGNC Symbol;Acc:HGNC:3443]
ENSG00000165626	64.0456	1.38778e-17	9.00455	1.63003e-11	1.25315e-08	BEND7	10	13438484	13528974	-	9815	protein_coding	BEN domain containing 7 [Source:HGNC Symbol;Acc:HGNC:23514]
ENSG00000197632	196.994	14.4292	3.75983	2.02364e-11	1.50999e-08	SERPINB2	18	63871692	63903890	+	2748	protein_coding	serpin family B member 2 [Source:HGNC Symbol;Acc:HGNC:8584]
ENSG00000166741	101.892	4.12449	4.58631	2.85125e-11	2.06675e-08	NNMT	11	114257787	114313285	+	2919	protein_coding	nicotinamide N-methyltransferase [Source:HGNC Symbol;Acc:HGNC:7861]
ENSG00000179242	176.615	12.3683	3.82273	2.94029e-11	2.07209e-08	CDH4	20	61252426	61940617	+	7351	protein_coding	cadherin 4 [Source:HGNC Symbol;Acc:HGNC:1763]
ENSG00000196549	100.922	4.12449	4.57252	3.37634e-11	2.31507e-08	MME	3	155024124	155183729	+	9620	protein_coding	membrane metalloendopeptidase [Source:HGNC Symbol;Acc:HGNC:7154]
ENSG00000106366	15501.6	2045.5	2.92182	3.64391e-11	2.43279e-08	SERPINE1	7	101127089	101139266	+	3190	protein_coding	serpin family E member 1 [Source:HGNC Symbol;Acc:HGNC:8583]
ENSG00000142619	71.809	1.0331	5.96023	3.78455e-11	2.4619e-08	PADI3	1	17249098	17284233	+	3189	protein_coding	peptidyl arginine deiminase 3 [Source:HGNC Symbol;Acc:HGNC:18337]
ENSG00000204174	56.2822	1.38778e-17	8.81852	1.29769e-10	8.23062e-08	NPY4R	10	46461099	46465881	-	1956	protein_coding	neuropeptide Y receptor Y4 [Source:HGNC Symbol;Acc:HGNC:9329]
ENSG00000197077	53.3709	1.38778e-17	8.74207	2.24222e-10	1.38243e-07	KIAA1671	22	24952730	25197448	+	16439	protein_coding	KIAA1671 [Source:HGNC Symbol;Acc:HGNC:29345]
ENSG00000115828	98.0105	5.15496	4.21693	2.3171e-10	1.38243e-07	QPCT	2	37344574	37373322	+	2599	protein_coding	glutaminyl-peptide cyclotransferase [Source:HGNC Symbol;Acc:HGNC:9753]
ENSG00000265190	90.2471	4.12449	4.41145	2.3431e-10	1.38243e-07	ANXA8	10	47460162	47484158	-	4955	protein_coding	annexin A8 [Source:HGNC Symbol;Acc:HGNC:546]
ENSG00000196611	87.3358	4.12449	4.36421	3.38731e-10	1.95309e-07	MMP1	11	102789920	102798160	-	1970	protein_coding	matrix metallopeptidase 1 [Source:HGNC Symbol;Acc:HGNC:7155]
ENSG00000134668	976.246	134.995	2.85322	3.65558e-10	2.06093e-07	SPOCD1	1	31790422	31816051	-	7085	protein_coding	SPOC domain containing 1 [Source:HGNC Symbol;Acc:HGNC:26338]
ENSG00000101670	608.454	81.4101	2.9	5.31583e-10	2.9318e-07	LIPG	18	49560699	49599182	+	13112	protein_coding	lipase G, endothelial type [Source:HGNC Symbol;Acc:HGNC:6623]
ENSG00000121904	445.423	57.7092	2.94566	6.46583e-10	3.41072e-07	CSMD2	1	33513999	34165842	-	18157	protein_coding	CUB and Sushi multiple domains 2 [Source:HGNC Symbol;Acc:HGNC:19290]
ENSG00000253161	60.1639	1.0331	5.70546	6.58751e-10	3.41072e-07	LINC01605	8	37421341	37554183	-	1522	lincRNA	long intergenic non-protein coding RNA 1605 [Source:HGNC Symbol;Acc:HGNC:51654]
ENSG00000204381	60.1639	1.0331	5.70546	6.58751e-10	3.41072e-07	LAYN	11	111540280	111561745	+	3144	protein_coding	layilin [Source:HGNC Symbol;Acc:HGNC:29471]
ENSG00000176406	59.1935	1.0331	5.68205	8.48719e-10	4.3064e-07	RIMS2	8	103500748	104256094	+	13619	protein_coding	regulating synaptic membrane exocytosis 2 [Source:HGNC Symbol;Acc:HGNC:17283]
ENSG00000130720	81.5133	4.12449	4.26482	1.05761e-09	5.26107e-07	FIBCD1	9	130902438	130939286	-	3831	protein_coding	fibrinogen C domain containing 1 [Source:HGNC Symbol;Acc:HGNC:25922]
ENSG00000108821	809.332	124.69	2.6972	3.04428e-09	1.48526e-06	COL1A1	17	50183289	50201632	-	9819	protein_coding	collagen type I alpha 1 chain [Source:HGNC Symbol;Acc:HGNC:2197]
ENSG00000205777	84.4245	6.18543	3.74463	7.93412e-09	3.7979e-06	GAGE1	X	49589496	49608536	+	3237	protein_coding	G antigen 1 [Source:HGNC Symbol;Acc:HGNC:4098]
ENSG00000167600	40.7554	1.38778e-17	8.35407	1.08849e-08	5.0209e-06	CYP2S1	19	41193049	41207539	+	2874	protein_coding	cytochrome P450 family 2 subfamily S member 1 [Source:HGNC Symbol;Acc:HGNC:15654]
ENSG00000144476	40.7554	1.38778e-17	8.35407	1.08849e-08	5.0209e-06	ACKR3	2	236567787	236582358	+	2258	protein_coding	atypical chemokine receptor 3 [Source:HGNC Symbol;Acc:HGNC:23692]
ENSG00000197142	48.5188	1.0331	5.39584	1.24346e-08	5.63332e-06	ACSL5	10	112374018	112428380	+	4236	protein_coding	acyl-CoA synthetase long chain family member 5 [Source:HGNC Symbol;Acc:HGNC:16526]
ENSG00000143921	56.2822	2.06357	4.68964	1.37131e-08	5.9983e-06	ABCG8	2	43838964	43878466	+	2665	protein_coding	ATP binding cassette subfamily G member 8 [Source:HGNC Symbol;Acc:HGNC:13887]
ENSG00000153294	56.2822	2.06357	4.68964	1.37131e-08	5.9983e-06	ADGRF4	6	47685864	47722021	+	3391	protein_coding	adhesion G protein-coupled receptor F4 [Source:HGNC Symbol;Acc:HGNC:19011]
ENSG00000047936	53.3709	2.06357	4.6132	2.29544e-08	9.87038e-06	ROS1	6	117288300	117425855	-	7856	protein_coding	ROS proto-oncogene 1, receptor tyrosine kinase [Source:HGNC Symbol;Acc:HGNC:10261]
ENSG00000054356	91.2175	8.24637	3.44824	2.33454e-08	9.87123e-06	PTPRN	2	219289623	219309648	-	8261	protein_coding	protein tyrosine phosphatase, receptor type N [Source:HGNC Symbol;Acc:HGNC:9676]
ENSG00000133805	88.3062	8.24637	3.40151	3.27652e-08	1.36271e-05	AMPD3	11	10308313	10507579	+	6793	protein_coding	adenosine monophosphate deaminase 3 [Source:HGNC Symbol;Acc:HGNC:470]
ENSG00000076716	35.9033	1.38778e-17	8.1718	5.79163e-08	2.3699e-05	GPC4	X	133300103	133415490	-	4960	protein_coding	glypican 4 [Source:HGNC Symbol;Acc:HGNC:4452]
ENSG00000210140	484.24	85.532	2.4995	6.24695e-08	2.51564e-05	MT-TC	MT	5761	5826	-	66	Mt_tRNA	mitochondrially encoded tRNA cysteine [Source:HGNC Symbol;Acc:HGNC:7477]
ENSG00000023171	72.7794	6.18543	3.53085	7.77869e-08	3.08352e-05	GRAMD1B	11	123358428	123627774	+	14408	protein_coding	GRAM domain containing 1B [Source:HGNC Symbol;Acc:HGNC:29214]
ENSG00000275395	34.9328	1.38778e-17	8.13241	8.20482e-08	3.2024e-05	FCGBP	19	39863323	39934626	-	12961	protein_coding	Fc fragment of IgG binding protein [Source:HGNC Symbol;Acc:HGNC:13572]
ENSG00000166897	390.109	69.0444	2.49619	8.81327e-08	3.38777e-05	ELFN2	22	37367960	37427470	-	8782	protein_coding	extracellular leucine rich repeat and fibronectin type III domain containing 2 [Source:HGNC Symbol;Acc:HGNC:29396]
ENSG00000137642	41.7258	1.0331	5.17885	9.79951e-08	3.71065e-05	SORL1	11	121452203	121633693	+	19449	protein_coding	sortilin related receptor 1 [Source:HGNC Symbol;Acc:HGNC:11185]
ENSG00000106066	76.6611	7.2159	3.38738	1.03931e-07	3.87754e-05	CPVL	7	28995231	29195451	-	3340	protein_coding	carboxypeptidase, vitellogenic like [Source:HGNC Symbol;Acc:HGNC:14399]
ENSG00000163283	33.9624	1.38778e-17	8.09192	1.16814e-07	4.29504e-05	ALPP	2	232378534	232382889	+	3059	protein_coding	alkaline phosphatase, placental [Source:HGNC Symbol;Acc:HGNC:439]
ENSG00000113645	46.5779	2.06357	4.41729	1.51753e-07	5.49998e-05	WWC1	5	168291651	168472303	+	10076	protein_coding	WW and C2 domain containing 1 [Source:HGNC Symbol;Acc:HGNC:29435]
ENSG00000111058	3.87916	57.7092	-3.85139	1.79102e-07	6.34358e-05	ACSS3	12	80936414	81261205	+	14301	protein_coding	acyl-CoA synthetase short chain family member 3 [Source:HGNC Symbol;Acc:HGNC:24723]
ENSG00000170498	39.785	1.0331	5.11035	1.82531e-07	6.34358e-05	KISS1	1	204190341	204196486	-	709	protein_coding	KiSS-1 metastasis-suppressor [Source:HGNC Symbol;Acc:HGNC:6341]
ENSG00000139629	39.785	1.0331	5.11035	1.82531e-07	6.34358e-05	GALNT6	12	51351247	51392867	-	7347	protein_coding	polypeptide N-acetylgalactosaminyltransferase 6 [Source:HGNC Symbol;Acc:HGNC:4128]
ENSG00000101335	32.0215	1.38778e-17	8.00735	2.40483e-07	8.24468e-05	MYL9	20	36541484	36551447	+	2821	protein_coding	myosin light chain 9 [Source:HGNC Symbol;Acc:HGNC:15754]
ENSG00000121005	8.73132	82.4406	-3.22032	2.76157e-07	9.34148e-05	CRISPLD1	8	74984515	75034558	+	4543	protein_coding	cysteine rich secretory protein LCCL domain containing 1 [Source:HGNC Symbol;Acc:HGNC:18206]
ENSG00000189212	56.2822	4.12449	3.73148	2.88451e-07	9.62896e-05	DPY19L2P1	7	35079989	35186041	-	8272	transcribed_unprocessed_pseudogene	DPY19L2 pseudogene 1 [Source:HGNC Symbol;Acc:HGNC:22305]
ENSG00000243137	37.8441	1.0331	5.03843	3.45318e-07	0.000113776	PSG4	19	43192702	43207299	-	6274	protein_coding	pregnancy specific beta-1-glycoprotein 4 [Source:HGNC Symbol;Acc:HGNC:9521]
ENSG00000013297	35.9033	1.0331	4.96274	6.64018e-07	0.000215976	CLDN11	3	170418865	170860380	+	6032	protein_coding	claudin 11 [Source:HGNC Symbol;Acc:HGNC:8514]
ENSG00000264230	46.5779	3.09402	3.86008	7.29517e-07	0.000234276	ANXA8L1	10	46375627	46537864	+	7179	protein_coding	annexin A8 like 1 [Source:HGNC Symbol;Acc:HGNC:23334]
ENSG00000187172	3.87916	51.5263	-3.68827	9.86692e-07	0.000312905	BAGE2	21	10413477	10516431	+	4080	transcribed_unprocessed_pseudogene	BAGE family member 2 [Source:HGNC Symbol;Acc:HGNC:15723]
ENSG00000157551	28.1398	1.38778e-17	7.82171	1.08934e-06	0.000341191	KCNJ15	21	38157034	38307357	+	9728	protein_coding	potassium voltage-gated channel subfamily J member 15 [Source:HGNC Symbol;Acc:HGNC:6261]
ENSG00000116016	752.077	169.001	2.15305	1.19642e-06	0.00037016	EPAS1	2	46293667	46386703	+	7302	protein_coding	endothelial PAS domain protein 1 [Source:HGNC Symbol;Acc:HGNC:3374]
ENSG00000143512	27.1694	1.38778e-17	7.77131	1.61305e-06	0.000487181	HHIPL2	1	222522258	222548103	-	3289	protein_coding	HHIP like 2 [Source:HGNC Symbol;Acc:HGNC:25842]
ENSG00000164114	27.1694	1.38778e-17	7.77131	1.61305e-06	0.000487181	MAP9	4	155342658	155376970	-	8857	protein_coding	microtubule associated protein 9 [Source:HGNC Symbol;Acc:HGNC:26118]
ENSG00000095203	94.1288	13.3987	2.80137	1.65974e-06	0.000495383	EPB41L4B	9	109171975	109320964	-	7879	protein_coding	erythrocyte membrane protein band 4.1 like 4B [Source:HGNC Symbol;Acc:HGNC:19818]
ENSG00000211448	152.354	27.8254	2.44783	1.73515e-06	0.000511869	DIO2	14	80197527	80387757	-	7494	protein_coding	iodothyronine deiodinase 2 [Source:HGNC Symbol;Acc:HGNC:2884]
ENSG00000210135	646.301	147.361	2.13194	1.77326e-06	0.000517098	MT-TN	MT	5657	5729	-	73	Mt_tRNA	mitochondrially encoded tRNA asparagine [Source:HGNC Symbol;Acc:HGNC:7493]
ENSG00000154319	413.399	92.7454	2.15473	2.30112e-06	0.000663403	FAM167A	8	11421463	11474715	-	5033	protein_coding	family with sequence similarity 167 member A [Source:HGNC Symbol;Acc:HGNC:15549]
ENSG00000077420	26.199	1.38778e-17	7.71909	2.40377e-06	0.000677595	APBB1IP	10	26438203	26567803	+	3981	protein_coding	amyloid beta precursor protein binding family B member 1 interacting protein [Source:HGNC Symbol;Acc:HGNC:17379]
ENSG00000157404	26.199	1.38778e-17	7.71909	2.40377e-06	0.000677595	KIT	4	54657918	54740715	+	5563	protein_coding	KIT proto-oncogene receptor tyrosine kinase [Source:HGNC Symbol;Acc:HGNC:6342]
ENSG00000091622	86.3654	12.3683	2.79173	2.51028e-06	0.000699844	PITPNM3	17	6451264	6556494	-	10609	protein_coding	PITPNM family member 3 [Source:HGNC Symbol;Acc:HGNC:21043]
ENSG00000276850	36.8737	2.06357	4.08127	2.92973e-06	0.000807906	AC245041.2	10	47908064	47991850	-	2467	lincRNA
ENSG00000136244	142.65	26.7949	2.40716	3.07346e-06	0.000838427	IL6	7	22725884	22732002	+	2069	protein_coding	interleukin 6 [Source:HGNC Symbol;Acc:HGNC:6018]
ENSG00000198033	6.79046	59.7701	-3.11397	3.15101e-06	0.000850436	TUBA3C	13	19173770	19181852	-	1551	protein_coding	tubulin alpha 3c [Source:HGNC Symbol;Acc:HGNC:12408]
ENSG00000146966	222.225	46.374	2.25766	3.32845e-06	0.00088887	DENND2A	7	140518420	140673993	-	5148	protein_coding	DENN domain containing 2A [Source:HGNC Symbol;Acc:HGNC:22212]
ENSG00000111341	36.8737	180.336	-2.28602	3.96751e-06	0.0010485	MGP	12	14881181	14885926	-	2639	protein_coding	matrix Gla protein [Source:HGNC Symbol;Acc:HGNC:7060]
ENSG00000164879	35.9033	2.06357	4.04293	4.01499e-06	0.00105011	CA3	8	85373436	85449040	+	2310	protein_coding	carbonic anhydrase 3 [Source:HGNC Symbol;Acc:HGNC:1374]
ENSG00000226539	30.0807	1.0331	4.70845	5.24925e-06	0.00135891	AC012512.1	2	223704621	223705338	+	718	processed_pseudogene
ENSG00000273760	24.2581	1.38778e-17	7.60861	5.44527e-06	0.00139542	AC245041.1	10	47970043	47973496	-	826	lincRNA
ENSG00000198910	2106.79	548.216	1.942	6.19728e-06	0.00157225	L1CAM	X	153861514	153909223	-	7423	protein_coding	L1 cell adhesion molecule [Source:HGNC Symbol;Acc:HGNC:6470]
ENSG00000169994	218.343	48.4349	2.16968	6.72034e-06	0.00168807	MYO7B	2	127535802	127637729	+	8800	protein_coding	myosin VIIB [Source:HGNC Symbol;Acc:HGNC:7607]
ENSG00000197565	312.475	74.1968	2.07252	6.87649e-06	0.00171036	COL4A6	X	108155607	108439497	-	9282	protein_coding	collagen type IV alpha 6 chain [Source:HGNC Symbol;Acc:HGNC:2208]
ENSG00000123977	29.1103	1.0331	4.66134	7.53307e-06	0.00185547	DAW1	2	227871054	227924344	+	2933	protein_coding	dynein assembly factor with WD repeats 1 [Source:HGNC Symbol;Acc:HGNC:26383]
ENSG00000166592	33.9624	2.06357	3.96305	7.62631e-06	0.00186038	RRAD	16	66921679	66925644	-	1709	protein_coding	RRAD, Ras related glycolysis inhibitor and calcium channel regulator [Source:HGNC Symbol;Acc:HGNC:10446]
ENSG00000184828	23.2877	1.38778e-17	7.55002	8.28134e-06	0.00200093	ZBTB7C	18	48026673	48410752	-	7648	protein_coding	zinc finger and BTB domain containing 7C [Source:HGNC Symbol;Acc:HGNC:31700]
ENSG00000188522	105.774	427.65	-2.01412	8.54245e-06	0.00204455	FAM83G	17	18968789	19004804	-	7876	protein_coding	family with sequence similarity 83 member G [Source:HGNC Symbol;Acc:HGNC:32554]
ENSG00000026751	50.4596	6.18543	3.00356	9.10742e-06	0.0021594	SLAMF7	1	160739057	160754821	+	4833	protein_coding	SLAM family member 7 [Source:HGNC Symbol;Acc:HGNC:21394]
ENSG00000185247	43.6667	193.732	-2.14617	1.03352e-05	0.00242782	MAGEA11	X	149688228	149717266	+	3465	protein_coding	MAGE family member A11 [Source:HGNC Symbol;Acc:HGNC:6798]
ENSG00000160321	7.76089	57.7092	-2.87406	1.16659e-05	0.00269413	ZNF208	19	21932958	22010949	-	6867	protein_coding	zinc finger protein 208 [Source:HGNC Symbol;Acc:HGNC:12999]
ENSG00000082074	53.3709	7.2159	2.86598	1.16813e-05	0.00269413	FYB1	5	39105236	39274528	-	6100	protein_coding	FYN binding protein 1 [Source:HGNC Symbol;Acc:HGNC:4036]
ENSG00000182326	209.609	49.4654	2.08052	1.53866e-05	0.00351674	C1S	12	6988259	7071032	+	6462	protein_coding	complement C1s [Source:HGNC Symbol;Acc:HGNC:1247]
ENSG00000154646	36.8737	162.818	-2.1387	1.58188e-05	0.00358324	TMPRSS15	21	18269116	18485879	-	4233	protein_coding	transmembrane protease, serine 15 [Source:HGNC Symbol;Acc:HGNC:9490]
ENSG00000162892	94.1288	17.5206	2.41749	1.61096e-05	0.00361683	IL24	1	206897443	206904139	+	1979	protein_coding	interleukin 24 [Source:HGNC Symbol;Acc:HGNC:11346]
ENSG00000166396	233.87	56.6787	2.0425	1.63723e-05	0.00364356	SERPINB7	18	63752935	63805376	+	2637	protein_coding	serpin family B member 7 [Source:HGNC Symbol;Acc:HGNC:13902]
ENSG00000182612	111.596	22.673	2.29312	1.66212e-05	0.00366678	TSPAN10	17	81637171	81648749	+	4745	protein_coding	tetraspanin 10 [Source:HGNC Symbol;Acc:HGNC:29942]
ENSG00000158639	135.857	29.8864	2.17999	1.8838e-05	0.00412	PAGE5	X	55220355	55224108	+	743	protein_coding	PAGE family member 5 [Source:HGNC Symbol;Acc:HGNC:29992]
ENSG00000105963	14.5539	78.3187	-2.41763	1.95679e-05	0.00420993	ADAP1	7	897901	955407	-	5062	protein_coding	ArfGAP with dual PH domains 1 [Source:HGNC Symbol;Acc:HGNC:16486]
ENSG00000277268	21.3469	1.38778e-17	7.42519	1.95811e-05	0.00420993	AC243773.2	17	36861674	36936661	-	2544	antisense_RNA
ENSG00000131737	26.199	1.0331	4.51002	2.29623e-05	0.0048069	KRT34	17	41377650	41382403	-	1751	protein_coding	keratin 34 [Source:HGNC Symbol;Acc:HGNC:6452]
ENSG00000244300	26.199	1.0331	4.51002	2.29623e-05	0.0048069	GATA2-AS1	3	128489212	128502348	+	2283	antisense_RNA	GATA2 antisense RNA 1 [Source:HGNC Symbol;Acc:HGNC:51108]
ENSG00000183287	65.9864	11.3378	2.52832	2.30762e-05	0.0048069	CCBE1	18	59430940	59697380	-	6577	protein_coding	collagen and calcium binding EGF domains 1 [Source:HGNC Symbol;Acc:HGNC:29426]
ENSG00000156510	34.9328	3.09402	3.44633	2.31155e-05	0.0048069	HKDC1	10	69220303	69267559	+	4259	protein_coding	hexokinase domain containing 1 [Source:HGNC Symbol;Acc:HGNC:23302]
ENSG00000142623	38.8145	4.12449	3.19686	2.41467e-05	0.0049805	PADI1	1	17205126	17246005	+	4903	protein_coding	peptidyl arginine deiminase 1 [Source:HGNC Symbol;Acc:HGNC:18367]
ENSG00000080166	6.79046	50.4959	-2.87125	2.89338e-05	0.00591976	DCT	13	94436808	94479682	-	7543	protein_coding	dopachrome tautomerase [Source:HGNC Symbol;Acc:HGNC:2709]
ENSG00000169429	387.197	105.111	1.87995	3.02846e-05	0.00599035	CXCL8	4	73740506	73743716	+	2274	protein_coding	C-X-C motif chemokine ligand 8 [Source:HGNC Symbol;Acc:HGNC:6025]
ENSG00000080709	20.3764	1.38778e-17	7.35847	3.04594e-05	0.00599035	KCNN2	5	114360945	114496500	+	3864	protein_coding	potassium calcium-activated channel subfamily N member 2 [Source:HGNC Symbol;Acc:HGNC:6291]
ENSG00000107295	19.406	1.38778e-17	7.28853	3.04594e-05	0.00599035	SH3GL2	9	17579082	17797129	+	2682	protein_coding	SH3 domain containing GRB2 like 2, endophilin A1 [Source:HGNC Symbol;Acc:HGNC:10831]
ENSG00000276141	19.406	1.38778e-17	7.28853	3.04594e-05	0.00599035	WHAMMP3	15	22664359	22686213	+	7269	transcribed_unprocessed_pseudogene	WAS protein homolog associated with actin, golgi membranes and microtubules pseudogene 3 [Source:HGNC Symbol;Acc:HGNC:27892]
ENSG00000229821	19.406	1.38778e-17	7.28853	3.04594e-05	0.00599035	AC103925.1	1	201222113	201223123	-	771	antisense_RNA
ENSG00000240476	67.9273	12.3683	2.44585	3.10494e-05	0.00601315	LINC00973	3	98981058	98983096	+	962	lincRNA	long intergenic non-protein coding RNA 973 [Source:HGNC Symbol;Acc:HGNC:48868]
ENSG00000007516	67.9273	12.3683	2.44585	3.10494e-05	0.00601315	BAIAP3	16	1333601	1349441	+	6146	protein_coding	BAI1 associated protein 3 [Source:HGNC Symbol;Acc:HGNC:948]
ENSG00000151702	33.9624	3.09402	3.40584	3.14646e-05	0.0060474	FLI1	11	128686535	128813267	+	8172	protein_coding	Fli-1 proto-oncogene, ETS transcription factor [Source:HGNC Symbol;Acc:HGNC:3749]
ENSG00000204767	37.8441	4.12449	3.16045	3.20597e-05	0.00611544	FAM196B	5	169864264	169980740	-	2999	protein_coding	family with sequence similarity 196 member B [Source:HGNC Symbol;Acc:HGNC:37271]
ENSG00000058085	197.964	49.4654	1.99811	3.41492e-05	0.0064654	LAMC2	1	183186238	183244900	+	6543	protein_coding	laminin subunit gamma 2 [Source:HGNC Symbol;Acc:HGNC:6493]
ENSG00000164619	207.669	52.5568	1.97986	3.45024e-05	0.0064839	BMPER	7	33904911	34155872	+	5888	protein_coding	BMP binding endothelial regulator [Source:HGNC Symbol;Acc:HGNC:24154]
ENSG00000150630	744.314	213.311	1.80237	3.54391e-05	0.00657726	VEGFC	4	176683538	176792727	-	2420	protein_coding	vascular endothelial growth factor C [Source:HGNC Symbol;Acc:HGNC:12682]
ENSG00000205572	35.9033	150.452	-2.06318	3.55177e-05	0.00657726	SERF1B	5	70025247	70043113	+	3051	protein_coding	small EDRK-rich factor 1B [Source:HGNC Symbol;Acc:HGNC:10756]
ENSG00000164659	76.6611	287.505	-1.90524	3.79548e-05	0.00697763	KIAA1324L	7	86876906	87059699	-	8115	protein_coding	KIAA1324 like [Source:HGNC Symbol;Acc:HGNC:21945]
ENSG00000249992	3653.65	1088.19	1.7473	3.83921e-05	0.00700724	TMEM158	3	45224466	45226278	-	1813	protein_coding	transmembrane protein 158 (gene/pseudogene) [Source:HGNC Symbol;Acc:HGNC:30293]
ENSG00000263563	19.406	90.6844	-2.21685	3.95299e-05	0.00716339	UBBP4	17	22202995	22205154	+	1459	transcribed_unprocessed_pseudogene	ubiquitin B pseudogene 4 [Source:NCBI gene;Acc:23666]
ENSG00000275993	214.462	55.6482	1.944	4.18681e-05	0.0075333	CU639417.2	21	6111134	6123739	+	4806	protein_coding
ENSG00000187689	18.4356	1.38778e-17	7.21501	4.77659e-05	0.00847427	AMTN	4	70518540	70532742	+	1037	protein_coding	amelotin [Source:HGNC Symbol;Acc:HGNC:33188]
ENSG00000138316	18.4356	1.38778e-17	7.21501	4.77659e-05	0.00847427	ADAMTS14	10	70672803	70762441	+	5269	protein_coding	ADAM metallopeptidase with thrombospondin type 1 motif 14 [Source:HGNC Symbol;Acc:HGNC:14899]
ENSG00000274525	7.76089	51.5263	-2.71094	5.28572e-05	0.00931241	AC008443.7	5	181291673	181295572	+	246	unprocessed_pseudogene
ENSG00000138356	301.8	83.4711	1.85274	5.49289e-05	0.00961066	AOX1	2	200585868	200677064	+	5556	protein_coding	aldehyde oxidase 1 [Source:HGNC Symbol;Acc:HGNC:553]
ENSG00000274012	3351.85	10894.2	-1.70049	5.62418e-05	0.00974232	RN7SL2	14	49862550	49862849	-	300	misc_RNA	RNA, 7SL, cytoplasmic 2 [Source:HGNC Symbol;Acc:HGNC:23134]
ENSG00000224659	36.8737	148.391	-2.00495	5.64494e-05	0.00974232	GAGE12J	X	49322057	49329384	+	541	protein_coding	G antigen 12J [Source:HGNC Symbol;Acc:HGNC:17778]
ENSG00000180332	28.1398	2.06357	3.69284	5.75184e-05	0.00979357	KCTD4	13	45192853	45194717	-	1865	protein_coding	potassium channel tetramerization domain containing 4 [Source:HGNC Symbol;Acc:HGNC:23227]
ENSG00000119714	28.1398	2.06357	3.69284	5.75184e-05	0.00979357	GPR68	14	91232532	91253925	-	3278	protein_coding	G protein-coupled receptor 68 [Source:HGNC Symbol;Acc:HGNC:4519]
ENSG00000269586	2.90872	31.9473	-3.40086	5.88889e-05	0.00993401	CT45A10	X	135881063	135889086	-	1012	protein_coding	cancer/testis antigen family 45 member A10 [Source:HGNC Symbol;Acc:HGNC:51263]
ENSG00000197646	77.6316	15.4597	2.31912	5.91264e-05	0.00993401	PDCD1LG2	9	5510570	5571254	+	2365	protein_coding	programmed cell death 1 ligand 2 [Source:HGNC Symbol;Acc:HGNC:18731]
ENSG00000115602	83.4541	17.5206	2.24409	6.55547e-05	0.0109416	IL1RL1	2	102311502	102352037	+	5746	protein_coding	interleukin 1 receptor like 1 [Source:HGNC Symbol;Acc:HGNC:5998]
ENSG00000264717	17.4652	1.38778e-17	7.13755	7.55368e-05	0.0123637	NPY4R2	10	47918739	47923524	+	1956	protein_coding	neuropeptide Y receptor Y42 [Source:HGNC Symbol;Acc:HGNC:52383]
ENSG00000100558	17.4652	1.38778e-17	7.13755	7.55368e-05	0.0123637	PLEK2	14	67386983	67412200	-	1603	protein_coding	pleckstrin 2 [Source:HGNC Symbol;Acc:HGNC:19238]
ENSG00000109511	17.4652	1.38778e-17	7.13755	7.55368e-05	0.0123637	ANXA10	4	168092515	168187690	+	1812	protein_coding	annexin A10 [Source:HGNC Symbol;Acc:HGNC:534]
ENSG00000183305	13.5835	65.953	-2.26879	8.13336e-05	0.0132089	MAGEA2B	X	152714586	152718607	+	2422	protein_coding	MAGE family member A2B [Source:HGNC Symbol;Acc:HGNC:19340]
ENSG00000185640	27.1694	2.06357	3.64244	8.1742e-05	0.0132089	KRT79	12	52821410	52834295	-	2542	protein_coding	keratin 79 [Source:HGNC Symbol;Acc:HGNC:28930]
ENSG00000197261	298.889	85.532	1.80362	8.30423e-05	0.0133341	C6orf141	6	49550646	49561907	+	2940	protein_coding	chromosome 6 open reading frame 141 [Source:HGNC Symbol;Acc:HGNC:21351]
ENSG00000122420	136.828	35.0387	1.96165	8.43306e-05	0.0134558	PTGFR	1	78303884	78539749	+	4714	protein_coding	prostaglandin F receptor [Source:HGNC Symbol;Acc:HGNC:9600]
ENSG00000181433	14.5539	69.0444	-2.2361	8.58981e-05	0.0136202	SAGE1	X	135889205	135913061	+	2953	protein_coding	sarcoma antigen 1 [Source:HGNC Symbol;Acc:HGNC:30369]
ENSG00000041353	763.722	234.951	1.70018	9.09069e-05	0.0143249	RAB27B	18	54717860	54895516	+	7432	protein_coding	RAB27B, member RAS oncogene family [Source:HGNC Symbol;Acc:HGNC:9767]
ENSG00000177301	25.2286	104.081	-2.039	9.40737e-05	0.0147324	KCNA2	1	110519837	110631474	-	17379	protein_coding	potassium voltage-gated channel subfamily A member 2 [Source:HGNC Symbol;Acc:HGNC:6220]
ENSG00000166922	1422.64	447.229	1.66922	9.51731e-05	0.0148131	SCG5	15	32641676	32697098	+	2196	protein_coding	secretogranin V [Source:HGNC Symbol;Acc:HGNC:10816]
ENSG00000166448	33.9624	4.12449	3.00488	0.000102431	0.0158456	TMEM130	7	98846488	98870771	-	4663	protein_coding	transmembrane protein 130 [Source:HGNC Symbol;Acc:HGNC:25429]
ENSG00000188064	22.3173	1.0331	4.27989	0.000109596	0.0168512	WNT7B	22	45920362	45977129	-	5051	protein_coding	Wnt family member 7B [Source:HGNC Symbol;Acc:HGNC:12787]
ENSG00000260796	1.93828	25.7644	-3.64745	0.000116677	0.0176196	AC145285.4	16	28820570	28822033	-	540	antisense_RNA
ENSG00000251363	1.93828	25.7644	-3.64745	0.000116677	0.0176196	LINC02315	14	40954898	40975877	+	696	lincRNA	long intergenic non-protein coding RNA 2315 [Source:HGNC Symbol;Acc:HGNC:53234]
ENSG00000276644	1.93828	25.7644	-3.64745	0.000116677	0.0176196	DACH1	13	71437966	71867192	-	5389	protein_coding	dachshund family transcription factor 1 [Source:HGNC Symbol;Acc:HGNC:2663]
ENSG00000121388	1.38778e-17	17.5206	-7.14168	0.000120499	0.0178776	AL139327.1	13	19185225	19187349	+	348	unprocessed_pseudogene
ENSG00000268388	16.4947	1.38778e-17	7.05569	0.000120499	0.0178776	FENDRR	16	86474529	86509099	-	6795	lincRNA	FOXF1 adjacent non-coding developmental regulatory RNA [Source:HGNC Symbol;Acc:HGNC:43894]
ENSG00000221866	16.4947	1.38778e-17	7.05569	0.000120499	0.0178776	PLXNA4	7	132123332	132648688	-	16372	protein_coding	plexin A4 [Source:HGNC Symbol;Acc:HGNC:9102]
ENSG00000124260	110.626	363.761	-1.71612	0.000121736	0.0179561	MAGEA10	X	152133310	152138578	-	2899	protein_coding	MAGE family member A10 [Source:HGNC Symbol;Acc:HGNC:6797]
ENSG00000164220	1187.8	380.248	1.64297	0.000126741	0.0185863	F2RL2	5	76615482	76623434	-	3429	protein_coding	coagulation factor II thrombin receptor like 2 [Source:HGNC Symbol;Acc:HGNC:3539]
ENSG00000147614	32.992	4.12449	2.96321	0.000137915	0.0201086	ATP6V0D2	8	85987323	86154228	+	3010	protein_coding	ATPase H+ transporting V0 subunit d2 [Source:HGNC Symbol;Acc:HGNC:18266]
ENSG00000268902	29.1103	113.355	-1.9565	0.000139886	0.0202794	CSAG2	X	152708261	152714549	-	1083	protein_coding	CSAG family member 2 [Source:HGNC Symbol;Acc:HGNC:16847]
ENSG00000223485	52.4005	10.3073	2.33239	0.000147018	0.0211923	LINC01615	6	169158092	169162924	-	1054	lincRNA	long intergenic non-protein coding RNA 1615 [Source:HGNC Symbol;Acc:HGNC:51898]
ENSG00000229162	35.9033	5.15496	2.77135	0.000159961	0.0229277	AL445471.1	1	24961345	24963097	+	820	antisense_RNA
ENSG00000204789	7.76089	46.374	-2.55932	0.000162828	0.0232075	ZNF204P	6	27357825	27360221	-	2397	processed_pseudogene	zinc finger protein 204, pseudogene [Source:HGNC Symbol;Acc:HGNC:12995]
ENSG00000092068	25.2286	2.06357	3.53603	0.000167283	0.0237094	SLC7A8	14	23125295	23183674	-	5991	protein_coding	solute carrier family 7 member 8 [Source:HGNC Symbol;Acc:HGNC:11066]
ENSG00000176887	14.5539	64.9225	-2.14745	0.000169373	0.0238722	SOX11	2	5692667	5701385	+	8719	protein_coding	SRY-box 11 [Source:HGNC Symbol;Acc:HGNC:11191]
ENSG00000151651	38.8145	6.18543	2.62612	0.000178139	0.0248317	ADAM8	10	133262403	133276868	-	4780	protein_coding	ADAM metallopeptidase domain 8 [Source:HGNC Symbol;Acc:HGNC:215]
ENSG00000213030	38.8145	6.18543	2.62612	0.000178139	0.0248317	CGB8	19	49047638	49049106	-	882	protein_coding	chorionic gonadotropin beta subunit 8 [Source:HGNC Symbol;Acc:HGNC:16453]
ENSG00000198021	15.5243	1.38778e-17	6.9689	0.000193974	0.0260377	SPANXA1	X	141583674	141585011	-	691	protein_coding	sperm protein associated with the nucleus, X-linked, family member A1 [Source:HGNC Symbol;Acc:HGNC:11218]
ENSG00000253746	15.5243	1.38778e-17	6.9689	0.000193974	0.0260377	AC091182.2	8	37405439	37406724	-	578	lincRNA
ENSG00000229891	15.5243	1.38778e-17	6.9689	0.000193974	0.0260377	LINC01315	22	42364400	42369236	-	1267	lincRNA	long intergenic non-protein coding RNA 1315 [Source:HGNC Symbol;Acc:HGNC:50513]
ENSG00000115290	15.5243	1.38778e-17	6.9689	0.000193974	0.0260377	GRB14	2	164492812	164621848	-	2958	protein_coding	growth factor receptor bound protein 14 [Source:HGNC Symbol;Acc:HGNC:4565]
ENSG00000128606	15.5243	1.38778e-17	6.9689	0.000193974	0.0260377	LRRC17	7	102912991	102944949	+	2674	protein_coding	leucine rich repeat containing 17 [Source:HGNC Symbol;Acc:HGNC:16895]
ENSG00000101307	15.5243	1.38778e-17	6.9689	0.000193974	0.0260377	SIRPB1	20	1563521	1620061	-	6091	protein_coding	signal regulatory protein beta 1 [Source:HGNC Symbol;Acc:HGNC:15928]
ENSG00000186462	15.5243	1.38778e-17	6.9689	0.000193974	0.0260377	NAP1L2	X	73212299	73214848	-	2550	protein_coding	nucleosome assembly protein 1 like 2 [Source:HGNC Symbol;Acc:HGNC:7638]
ENSG00000172137	278.51	85.532	1.70179	0.000201022	0.0267013	CALB2	16	71358713	71390438	+	1703	protein_coding	calbindin 2 [Source:HGNC Symbol;Acc:HGNC:1435]
ENSG00000198796	278.51	85.532	1.70179	0.000201022	0.0267013	ALPK2	18	58481247	58628957	-	9431	protein_coding	alpha kinase 2 [Source:HGNC Symbol;Acc:HGNC:20565]
ENSG00000121898	43.6667	154.574	-1.82063	0.000208129	0.0274033	CPXM2	10	123706207	123940267	-	4859	protein_coding	carboxypeptidase X, M14 family member 2 [Source:HGNC Symbol;Acc:HGNC:26977]
ENSG00000168077	219.314	65.953	1.73165	0.00021006	0.0274033	SCARA3	8	27633868	27676776	+	4031	protein_coding	scavenger receptor class A member 3 [Source:HGNC Symbol;Acc:HGNC:19000]
ENSG00000157064	325.09	102.02	1.67083	0.000211444	0.0274033	NMNAT2	1	183248237	183418602	-	7165	protein_coding	nicotinamide nucleotide adenylyltransferase 2 [Source:HGNC Symbol;Acc:HGNC:16789]
ENSG00000160190	34.9328	5.15496	2.73196	0.000211448	0.0274033	SLC37A1	21	42496008	42581440	+	6814	protein_coding	solute carrier family 37 member 1 [Source:HGNC Symbol;Acc:HGNC:11024]
ENSG00000181097	19.406	79.3492	-2.02449	0.000211708	0.0274033	AC105219.1	8	143696154	143698413	+	1963	antisense_RNA
ENSG00000157613	84.4245	20.6121	2.02781	0.000213497	0.0274945	CREB3L1	11	46277661	46321422	+	4037	protein_coding	cAMP responsive element binding protein 3 like 1 [Source:HGNC Symbol;Acc:HGNC:18856]
ENSG00000110203	20.3764	1.0331	4.14941	0.000248027	0.0314622	FOLR3	11	72114869	72139892	+	1396	protein_coding	folate receptor 3 [Source:HGNC Symbol;Acc:HGNC:3795]
ENSG00000135914	0.967846	20.6121	-4.24254	0.000248027	0.0314622	HTR2B	2	231108230	231125118	-	2246	protein_coding	5-hydroxytryptamine receptor 2B [Source:HGNC Symbol;Acc:HGNC:5294]
ENSG00000140557	19.406	1.0331	4.07946	0.000248027	0.0314622	ST8SIA2	15	92393828	92468728	+	5903	protein_coding	ST8 alpha-N-acetyl-neuraminide alpha-2,8-sialyltransferase 2 [Source:HGNC Symbol;Acc:HGNC:10870]
ENSG00000184058	3.87916	30.9168	-2.95363	0.000252157	0.031827	TBX1	22	19756703	19783593	+	3496	protein_coding	T-box 1 [Source:HGNC Symbol;Acc:HGNC:11592]
ENSG00000127824	542.465	179.305	1.59647	0.000257308	0.0323005	TUBA4A	2	219249711	219278170	-	4079	protein_coding	tubulin alpha 4a [Source:HGNC Symbol;Acc:HGNC:12407]
ENSG00000171246	426.985	139.117	1.61705	0.000258455	0.0323005	NPTX1	17	80467148	80477843	-	6703	protein_coding	neuronal pentraxin 1 [Source:HGNC Symbol;Acc:HGNC:7952]
ENSG00000120885	1330.45	451.351	1.55934	0.000262493	0.0326443	CLU	8	27596917	27615031	-	6616	protein_coding	clusterin [Source:HGNC Symbol;Acc:HGNC:2095]
ENSG00000081842	76.6611	18.5511	2.0399	0.000282204	0.0349244	PCDHA6	5	140827958	141012344	+	6133	protein_coding	protocadherin alpha 6 [Source:HGNC Symbol;Acc:HGNC:8672]
ENSG00000019549	503.648	166.94	1.5924	0.000285819	0.0352002	SNAI2	8	48917768	48921740	-	2204	protein_coding	snail family transcriptional repressor 2 [Source:HGNC Symbol;Acc:HGNC:11094]
ENSG00000168675	35.9033	125.721	-1.80433	0.000306115	0.0373684	LDLRAD4	18	13217498	13652755	+	16759	protein_coding	low density lipoprotein receptor class A domain containing 4 [Source:HGNC Symbol;Acc:HGNC:1224]
ENSG00000147488	14.5539	1.38778e-17	6.87656	0.000315208	0.0373684	ST18	8	52110839	52460959	-	14396	protein_coding	ST18, C2H2C-type zinc finger [Source:HGNC Symbol;Acc:HGNC:18695]
ENSG00000236908	14.5539	1.38778e-17	6.87656	0.000315208	0.0373684	AC005865.1	12	3318718	3325343	+	3004	lincRNA
ENSG00000283646	14.5539	1.38778e-17	6.87656	0.000315208	0.0373684	LINC02009	3	46416524	46423591	-	2951	lincRNA	long intergenic non-protein coding RNA 2009 [Source:HGNC Symbol;Acc:HGNC:52845]
ENSG00000232485	14.5539	1.38778e-17	6.87656	0.000315208	0.0373684	AC098820.1	2	216479030	216498761	-	1435	processed_transcript
ENSG00000278879	1.38778e-17	15.4597	-6.96247	0.000315208	0.0373684	AP000560.1	11	74830574	74832510	-	1937	TEC
ENSG00000007372	14.5539	1.38778e-17	6.87656	0.000315208	0.0373684	PAX6	11	31784779	31818062	-	20812	protein_coding	paired box 6 [Source:HGNC Symbol;Acc:HGNC:8620]
ENSG00000064655	14.5539	1.38778e-17	6.87656	0.000315208	0.0373684	EYA2	20	46894624	47188844	+	3618	protein_coding	EYA transcriptional coactivator and phosphatase 2 [Source:HGNC Symbol;Acc:HGNC:3520]
ENSG00000257743	31.0511	111.294	-1.83733	0.000322744	0.0380837	MGAM2	7	142111749	142222324	+	8162	protein_coding	maltase-glucoamylase 2 (putative) [Source:HGNC Symbol;Acc:HGNC:28101]
ENSG00000278771	17.4652	70.0749	-1.99645	0.000331776	0.0389683	RN7SL3	14	49853616	49853914	-	299	misc_RNA	RNA, 7SL, cytoplasmic 3 [Source:HGNC Symbol;Acc:HGNC:23135]
ENSG00000108684	64.0456	14.4292	2.14079	0.000336548	0.0393467	ASIC2	17	33013087	34174964	-	5597	protein_coding	acid sensing ion channel subunit 2 [Source:HGNC Symbol;Acc:HGNC:99]
ENSG00000164161	31.0511	110.263	-1.82393	0.000357944	0.0416562	HHIP	4	144646021	144745271	+	12074	protein_coding	hedgehog interacting protein [Source:HGNC Symbol;Acc:HGNC:14866]
ENSG00000206538	123.242	369.943	-1.5848	0.000366757	0.0424869	VGLL3	3	86876388	86991119	-	12714	protein_coding	vestigial like family member 3 [Source:HGNC Symbol;Acc:HGNC:24327]
ENSG00000231422	18.4356	1.0331	4.00594	0.000376589	0.0432311	LINC01516	10	25113058	25161236	+	2992	lincRNA	long intergenic non-protein coding RNA 1516 [Source:HGNC Symbol;Acc:HGNC:51211]
ENSG00000140297	18.4356	1.0331	4.00594	0.000376589	0.0432311	GCNT3	15	59594875	59640239	+	6475	protein_coding	glucosaminyl (N-acetyl) transferase 3, mucin type [Source:HGNC Symbol;Acc:HGNC:4205]
ENSG00000070182	85.395	22.673	1.90756	0.000405339	0.0463219	SPTB	14	64746283	64879883	-	14772	protein_coding	spectrin beta, erythrocytic [Source:HGNC Symbol;Acc:HGNC:11274]
ENSG00000161281	7.76089	42.2521	-2.4254	0.000411667	0.046834	COX7A1	19	36150922	36152869	-	1006	protein_coding	cytochrome c oxidase subunit 7A1 [Source:HGNC Symbol;Acc:HGNC:2287]
ENSG00000187800	47.5484	10.3073	2.19256	0.000415552	0.0470649	PEAR1	1	156893698	156916434	+	5530	protein_coding	platelet endothelial aggregation receptor 1 [Source:HGNC Symbol;Acc:HGNC:33631]
ENSG00000123496	26.199	3.09402	3.03301	0.000419448	0.0470859	IL13RA2	X	115003975	115019977	-	1626	protein_coding	interleukin 13 receptor subunit alpha 2 [Source:HGNC Symbol;Acc:HGNC:5975]
ENSG00000113361	2.90872	25.7644	-3.09187	0.000419448	0.0470859	CDH6	5	31193750	31329146	+	12379	protein_coding	cadherin 6 [Source:HGNC Symbol;Acc:HGNC:1765]
