# Supplementary material for: MOB2 suppresses GBM cell migration and invasion via regulation of FAK/Akt and cAMP/PKA signaling
Source: Cell Death Dis. 2020 Apr 14;11(4):230. doi: 10.1038/s41419-020-2381-8 (PMC7156523; doi:10.1038/s41419-020-2381-8)
Supplement: Supplementary file 8 — Supplementary Table 3. Primers used for Real time PCR [file 41419_2020_2381_MOESM8_ESM.xls]

## Sheet: qRT-PCR
Supplementary table 3. Primers used for Real time PCR
Name	Rorward primer	Reverse primer
ANXA8	5’-TGGGACCCTGATAAGAAACAT-3’	5’-TCCTGGAGACTCTGGCTTCAT-3’
CD24	5′-TGAAGAACATGTGAGAGGTTTGAC-3′	5′-GAAAACTGAATCTCCATTCCA CAA-3′
CXCL8	5’-AGGACAAGAGCCAGGAAGAAAC-3’	5’-AAAACTGCACCTTCACACAGAG-3’
IL6	5′-TCCATCCAGTTGCCTTCTTG-3′	5ʹ-ATTGCCATTGCACAACTCTTT-3′
L1CAM	5′-TTCGTCCTGAAGCACTGTTGTC-3′	5′-GGAGCGCCTGTGCCC-3′
MMP1	5′-AAAGGGAATAAGTACTGGGC-3′	5′-CAGTGTTTTCCTCAGAAAGAG-3′
MMP3	5′-ATTCCATGGAGCCAGGCTTTC-3′	5′-CATTTGGGTCAAACTCCAACTGT-3′
SOX9	5ʹ-GGTCTGGTTGGGGTAGAGGT-3ʹ	5ʹ-TGAAGATGGCGTTAGGAGAGA-3ʹ
GAPDH	5′-ACC CAC TCC TCC ACC TTT G-3′	5ʹ-CTCTTGTGCTCTTGCTGGG-3′
